# Supplementary material for: Synthesis, Structure, and UV–Vis Characterization of Antimony(III) Phthalocyanine: [(SbPc)2(Sb2I8)(SbBr3)]2
Source: Molecules. 2022 Mar 11;27(6):1839. doi: 10.3390/molecules27061839 (PMC8950410; doi:10.3390/molecules27061839)
Supplement: Supplementary file 1 [file molecules-27-01839-s001.zip]

Archive with 1 entries (1 files):
- molecules-1586248-supplementary.pdf
